# Supplementary material for: Teaching for Well-Being: The Mediating Roles of Social-Emotional Competence and Academic Buoyancy
Source: Behav Sci (Basel). 2026 May 14;16(5):767. doi: 10.3390/bs16050767 (PMC13203393; doi:10.3390/bs16050767)
Supplement: Supplementary file 1 [file behavsci-16-00767-s001.zip]

Archive with 1 entries (1 files):
- behavsci-4177858-supplementary.pdf
